# Supplementary material for: Disrupted minor intron splicing activates reductive carboxylation-mediated lipogenesis to drive metabolic dysfunction–associated steatotic liver disease progression
Source: J Clin Invest. 2025 Mar 18;135(10):e186478. doi: 10.1172/JCI186478 (PMC12077890; doi:10.1172/JCI186478)
Supplement: Supporting data values [file jci-135-186478-s233.xlsx]

## Sheet: Fig1A
Fig1A	CHOW	MASH
U12intron reads	1.01009	1.61542
	0.969131	2.12799
	0.990212	1.76419
	1.03057	1.76239
U2intron reads	CHOW	MASH
	0.998653	1.22279
	1.02047	1.08685
	0.994523	1.31252
	0.986354	1.12918

## Sheet: Fig1B
Fig1B	CHOW	MASH
Intron retention (%)	41.4894	3.02645
	53.6474	3.67099
	44.0729	4.66101
	45.4407	2.45349

## Sheet: Fig1C
Fig1C	CHOW	MASH
Zrsr1	0.78	0.16
	1.11	0.12
	0.96	0.15
	1.2	0.27
		0.17
		0.23
		0.16
	CHOW	MASH
Zrsr2	0.43	0.21
	1.29	0.09
	0.92	0.22
	1.96	0.37
		0.28
		0.43
		0.19

## Sheet: Fig1E
Fig1E	Healthy	MASH
ZRSR2	1.132	0.001
	1.3	0.007
	0.535	0.026
	1.692	0.014
	0.913	0.019
	1.059	0.002
	0.762
	1.078

## Sheet: Fig1F
Fig1F	-	TNF	PA	TNF+PA
Zrsr1	1.1	0.49	0.57	0.4
	0.84	0.68	0.62	0.42
	1.08	0.74	0.7	0.46
Zrsr2	-	TNF	PA	TNF+PA
	1.13	0.9	0.84	0.84
	1.03	1.07	0.85	0.8
	0.86	1.1	1	0.88

## Sheet: Fig1I
Fig1I	CTR	ZLKO
U12intron reads	0.951199	8.81025
	0.948996	7.38816
	1.05731	9.42289
	1.04249	8.52095
U2intron reads	0.972669	1.09593
	0.974966	1.10607
	1.02689	1.1241
	1.02547	1.05461

## Sheet: Fig1J
Fig1J	CTR	ZLKO
Intron retention (%)	56.4688	0.349753
	54.4901	0.476764
	59.2085	0.456859
	53.5769	0.22606

## Sheet: Fig1L
Fig1L	CTR	ZLKO
Liver TG (mg/g)	2.36	4.65
	1.41	5.11
	3.12	6.87
	2.57	4.62
	3.25	4.26
	3.35	5.72
	3.37
	1.23

## Sheet: Fig1M
Fig1M	CTR	ZLKO
Plasma TG (mg/dl)	41.9367	11.8517
	28.2617	10.94
	20.9683	16.8658
	22.7917	46.495
	17.3217	22.7917
	10.4842	35.555
	18.6892
	35.0992

## Sheet: Fig1N
Fig1N	CTR	ZLKO
ALT	37.2692	38.7384		0.00215452
	35.904	44.803
	34.3893	40.3311
	41.859	52.2338
	21.3202	62.8785
	22.0865	50.5243
	24.4914
	30.8009
AST	113.041	102.297		0.00410391
	77.1361	188.212
	102.63	126.628
	102.483	151.837
	102.983	165.143
	116.162	179.81
	119.906
	120.748

[truncated: 117 more sheets: Fig1P, Fig1Q, Fig1R, Fig1T, Fig2C, Fig2D, Fig2E, Fig2G, Fig2H, Fig2K, Fig2M, Fig2N, Fig2P, Fig2Q, Fig3E, Fig3F, Fig3G, Fig3H, Fig3J, Fig3K …]
